# Supplementary material for: Network Pharmacology and Experimental Validation to Investigate the Antidepressant Potential of Atractylodes lancea (Thunb.) DC
Source: Life (Basel). 2022 Nov 18;12(11):1925. doi: 10.3390/life12111925 (PMC9696776; doi:10.3390/life12111925)
Supplement: Supplementary file 1 [file life-12-01925-s001.zip]

Archive with 1 entries (1 files):
- life-2025805-supplementary.pdf
